# Supplementary material for: Three‐dimensional geometric morphometric analyses of humerus ecomorphology: New perspectives for paleohabitat reconstruction in carnivorans and ungulates
Source: Anat Rec (Hoboken). 2024 Aug 9;308(3):946–74. doi: 10.1002/ar.25553 (PMC11791394; doi:10.1002/ar.25553)
Supplement: Supplementary file 1 — Appendix A: Supporting information. [file AR-308-946-s001.zip]

Archive with 8 entries (8 files):
- Appendix/Appendix A.xlsx
- Appendix/Appendix B.zip
- Appendix/Appendix C.xlsx
- Appendix/Appendix D.zip
- Appendix/example data.rda
- Appendix/Phylogenetic tree references.xlsx
- Appendix/phylogenetic tree.txt
- Appendix/README.txt
