# Supplementary material for: Three‐dimensional geometric morphometric analyses of humerus ecomorphology: New perspectives for paleohabitat reconstruction in carnivorans and ungulates
Source: Anat Rec (Hoboken). 2024 Aug 9;308(3):946–74. doi: 10.1002/ar.25553 (PMC11791394; doi:10.1002/ar.25553)
Supplement: Supplementary file 1 — Appendix A: Supporting information. [file AR-308-946-s001.zip › Appendix/Appendix A.xlsx]

## Sheet: Foglio1
Species	Code	Museum	Source	Status	Locality	Missing landmark
Acinonyx jubatus	UF-14386	Florida Museum of Natural History	morphosource	Extant
Acinonyx jubatus	1989.023.001	National Museums of Scotland		Extant
Addax nasomaculatus	ZM-AC-1970-277	Muséum National d'Histoire naturelle	morphosource	Extant
Aepyceros melampus	Z.202.212.5.M	National Museums of Scotland		Extant
Alces alces	Z.1996.39.F	National Museums of Scotland		Extant
Alces brevirostris	no.code	Hungarian Natural History Museum		Extinct
Ammotragus lervia	ZM-AC-1896-439	Muséum National d'Histoire naturelle	morphosource	Extant
Antidorcas marsupialis	ZM-AC-1971-89	Muséum National d'Histoire naturelle	morphosource	Extant		1,2
Antidorcas marsupialis	ZM-MO-1993-1670	Muséum National d'Histoire naturelle	morphosource	Extant
Antidorcas marsupialis	Z.2012.34.1.M	National Museums of Scotland		Extant
Antilocapra americana	r-897	Idaho Museum of Natural History	morphosource	Extant
Antilocapra americana	MSCC051	The Mammoth Site of Hot Springs, SD, Inc.	skechfab	Extant
Antilope cervicapra	ZM-AC-1901-174	Muséum National d'Histoire naturelle	morphosource	Extant
Antilope cervicapra	ZM-MO-1992-618	Muséum National d'Histoire naturelle	morphosource	Extant
Bison bison	R-534	Idaho Museum of Natural History	morphosource	Extant
Bison bonasus	cat.977	National Museums of Scotland		Extant
Bison priscus	V-2009.153.1	Hungarian Natural History Museum		Extinct
Bison priscus	V-V.82.35	Hungarian Natural History Museum		Extinct		1,4
Bos javanicus	ZM-MO-1967-1689	Muséum National d'Histoire naturelle	morphosource	Extant
Bos primigenius	Ch.226d	Naturhistorisches Museum Basel		Extinct	Val di Chiana, Italy	4
Boselaphus tragocamelus	no.code	Meloro Lab		Extant
Boselaphus tragocamelus	ZM-AC-1907-146	Muséum National d'Histoire naturelle	morphosource	Extant
Brachypotherium aurelianense	S.O. 5574	Museo Nacional de Ciencias Naturales		Extinct	Ronville, Loiret, France
Brachypotherium aurelianense	S.O. 6661	Museo Nacional de Ciencias Naturales		Extinct	Ronville, Loiret, France
Bubalus depressicornis	ZM-2009-421	Muséum National d'Histoire naturelle	morphosource	Extant
Candiacervus cretensis	Br.577	Naturhistorisches Museum Basel		Extinct	Rethymnon, Kreta, Greece
Canis aureus	2824	Museo di Storia Naturale, Sezione di Zoologia, ‘La Specola’,Università di Firenze (Florence, Italy)		Extant
Canis dirus	rlb-PMS 955-5	Rancho La Brea (Natural History Museums of Los Angeles County)	morphosource	Extinct	Rancho La Brea, Los Angeles, USA
Canis latrans	UF-013412	Florida Museum of Natural History	morphosource	Extant
Canis latrans	MSCC089	The Mammoth Site of Hot Springs, SD, Inc.	sketchfab	Extant
Canis lupus	no.code	Meloro Lab		Extant
Canis lupus	no.code	Meloro Lab		Extant
Canis lupus	180-927	courtesy of Saverio Bartolini Lucenti		Extant
Canis lupus	UF-8379	Florida Museum of Natural History	morphosource	Extant
Canis lupus	V.58.1735	Hungarian Natural History Museum		Extant
Canis lupus	V.58.1743	Hungarian Natural History Museum		Extant
Canis lupus	V.63.5056	Hungarian Natural History Museum		Extant
Canis lupus	13354	Museo di Storia Naturale, Sezione di Zoologia, ‘La Specola’,Università di Firenze (Florence, Italy)		Extant
Canis lupus	Z.2018.133	National Museums of Scotland		Extant
Canis lupus	Z.2017.86.14	Naturhistorisches Museum Basel		Extant
Canis simensis	81001	American Museum of Natural History	morphosource	Extant
Capra ibex	36.68	Hungarian Natural History Museum		Extant
Capreolus capreolus	A.205c	Naturhistorisches Museum Basel		Extant
Caracal caracal	113794	American Museum of Natural History	morphosource	Extant
Caracal serval	no.code	Meloro Lab		Extant
Caracal serval	ZM-AC_1963-75	Muséum National d'Histoire naturelle	morphosource	Extant
Cephalogale geoffroyi	S.G.23386	Naturhistorisches Museum Basel		Extinct	Allier, France
Cephalophus leucogaster	ZM-MO-1981-1023	Muséum National d'Histoire naturelle	morphosource	Extant
Ceratotherium simum	no.code	Meloro Lab		Extant
Ceratotherium simum	ZM-MO-2005-297	Muséum National d'Histoire naturelle	morphosource	Extant
Ceratotherium simum	Z.2018.79	National Museums of Scotland		Extant
Cervus elaphus	V.60.335	Hungarian Natural History Museum		Extant
Cervus elaphus	Pf.118	Naturhistorisches Museum Basel		Extant
Cervus elaphus	1990.133.M	World Museum Liverpool		Extant
Coelodonta antiquitatis	V.63.107	Hungarian Natural History Museum		Extinct
Connochaetes gnou	ZM-2013-26	Muséum National d'Histoire naturelle	morphosource	Extant
Connochaetes gnou	ZM-MO-1976-344	Muséum National d'Histoire naturelle	morphosource	Extant
Crocuta crocuta	no.code	Hungarian Natural History Museum		Extant
Crocuta crocuta	no.code	Hungarian Natural History Museum		Extant
Crocuta crocuta	V.63.2073(876)	Hungarian Natural History Museum		Extant
Crocuta crocuta	V.63.2073(878)	Hungarian Natural History Museum		Extant
Crocuta crocuta	V.63.2073	Hungarian Natural History Museum		Extant
Crocuta crocuta	V.63.2073(881)	Hungarian Natural History Museum		Extant
Cynelos cf. lemanensis	V.T.i2	Naturhistorisches Museum Basel		Extinct	Varennes-sur-Tèche, Allier, France	1
Dama dama	1977.32.M	World Museum Liverpool		Extant
Decennatherium pachecoi	30774	Museo Nacional de Ciencias Naturales		Extinct	Los Valles de Fuentidueña, Spain	1,3
Diceratherium asphaltense	Sau.1662	Naturhistorisches Museum Basel		Extinct	Saulcet, Allier, France
Dicerorhinus sumatrensis	29568	Muséum National d'Histoire naturelle	morphosource	Extant
Dicerorhinus sumatrensis	H-6392	University of Cambridge	morphosource	Extant
Diceros bicornis	AC-1944-278	Muséum National d'Histoire naturelle	morphosource	Extant
Dihoplus megarhinus	M.P.528	Naturhistorisches Museum Basel		Extinct	Sables de Montpellier, France
Equus asinus	no.code	Meloro Lab		Extant
Equus asinus	EQasi01301	Department of Biology (Labo Functionele Morfologie)	morphosource	Extant
Equus caballus	MZV-162289	Berkeley Natural History Museums	morphosource	Extant
Equus caballus	no.code	Hungarian Natural History Museum		Extant
Equus quagga	MZV-16643	Berkeley Natural History Museums	morphosource	Extant
Equus stenonis	Se.553	Naturhistorisches Museum Basel		Extinct	Senèze, France
Equus zebra	R-2425	Idaho Museum of Natural History	morphosource	Extant
Eucladoceros senezensis	Se297	Naturhistorisches Museum Basel		Extinct	Senèze, France
Euprox furcatus	Sth.1221	Naturhistorisches Museum Basel		Extinct	Steinheim, Westphalia, Germany
Felis margarita	R-938	Idaho Museum of Natural History	morphosource	Extant
Gallogoral meneghini	Se.313	Naturhistorisches Museum Basel		Extinct	Senèze, France
Gazella borbonica	23667	Museo Nacional de Ciencias Naturales		Extinct	Layna, Spain
Gazella dorcas	ZM-MO-1968-803	Muséum National d'Histoire naturelle	morphosource	Extant
Gazella dorcas	ZM-MO-1974-113	Muséum National d'Histoire naturelle	morphosource	Extant
Gazella subgutturosa	2004.46.2	National Museums of Scotland		Extant
Gazella thomsonii	ZM-MO-1962-384	Muséum National d'Histoire naturelle	morphosource	Extant
Genetta genetta	ZM-MO 1997-450	Muséum National d'Histoire naturelle	morphosource	Extant
Giraffa camelopardalis	R-2283	Idaho Museum of Natural History	morphosource	Extant
Gulo gulo	R-2671	Idaho Museum of Natural History	morphosource	Extant
Hemitragus jemlahicus	R-2261	Idaho Museum of Natural History	morphosource	Extant
Hemitragus jemlahicus	ZM-AC-1972-133	Muséum National d'Histoire naturelle	morphosource	Extant
Hipparion	BAT10'08-42-146	Museo Nacional de Ciencias Naturales		Extinct	Cerro de los Batallones, Spain
Hipparion	BAT10'12-E4-17	Museo Nacional de Ciencias Naturales		Extinct	Cerro de los Batallones, Spain
Hipparion	BAT10'08-E1-26	Museo Nacional de Ciencias Naturales		Extinct	Cerro de los Batallones, Spain
Hippotragus equinus	ZM-AC-1969-167	Muséum National d'Histoire naturelle	morphosource	Extant
Hippotragus equinus	AC-1995-147	Muséum National d'Histoire naturelle	morphosource	Extant
Homotherium	DE11-1	courtesy of Saverio Bartolini Lucenti		Extinct	Pirro Nord, Italy
Hyaena hyaena	no.code	Meloro Lab		Extant
Kobus ellipsiprymnus	ZM-MO-1974-112	Muséum National d'Histoire naturelle	morphosource	Extant
Lama castelnaudi	no.code	Meloro Lab		Extinct
Lama guanicoe	no.code	Meloro Lab		Extant
Leopardus pardalis	Z.2015.88.M	National Museums of Scotland		Extant
Leopardus wiedii	Z-2016.12.1	National Museums of Scotland	morphosource	Extant
Leptobos etruscus	V.A.840	Naturhistorisches Museum Basel		Extinct	Strette, Val D'Arno, Italy	1,4
Leptobos etruscus	V.A.605	Naturhistorisches Museum Basel		Extinct	Strette, Val D'Arno, Italy	1,4,16
Lupulella mesomelas	1707	Museo di Storia Naturale, Sezione di Zoologia, ‘La Specola’,Università di Firenze (Florence, Italy)		Extant
Lycaon pictus	Z.2015.116	National Museums of Scotland		Extant
Lynx lynx	V.63.1468	Hungarian Natural History Museum		Extant
Madoqua kirkii	ZM-MO-1977-17	Muséum National d'Histoire naturelle	morphosource	Extant
Megantereon cultridens	St.V.263	Naturhistorisches Museum Basel		Extinct	Saint-Vallier, Drôme, France	6
Meles meles	180-811	courtesy of Saverio Bartolini Lucenti		Extant
Melursus ursinus	22896	American Museum of Natural History	morphosource	Extant
Metacervocerus rhenanus	Se1114	Naturhistorisches Museum Basel		Extinct
Metatomarctus canavus	UF-1485	Florida Museum of Natural History	morphosource	Extinct	Thomas Farm
Micromeryx flourensianus	Sth926	Naturhistorisches Museum Basel		Extinct	Steinheim, Westphalia, Germany
Naemorhedus goral	ZM-AC-1963-320	Muséum National d'Histoire naturelle	morphosource	Extant
Neofelis nebulosa	UF-10771	Florida Museum of Natural History	morphosource	Extant
Odocoileus virginianus	l-rhd-02	Laboratory of Rachel H. Dunn	morphosource	Extant
Okapia johnstoni	no.code	Meloro Lab		Extant
Oreamnos americanus	ZM-2009-253	Muséum National d'Histoire naturelle	morphosource	Extant
Oreotragus oreotragus	ZM-2007-1388	Muséum National d'Histoire naturelle	morphosource	Extant
Oryx dammah	AC-1905-227	Muséum National d'Histoire naturelle	morphosource	Extant
Oryx dammah	AC-1972-106	Muséum National d'Histoire naturelle	morphosource	Extant
Oryx gazella	ZM-AC-1997-9	Muséum National d'Histoire naturelle	morphosource	Extant
Oryx leucoryx	ZM-MO-1996-2101	Muséum National d'Histoire naturelle	morphosource	Extant
Otocyon megalotis	2128	Museo di Storia Naturale, Sezione di Zoologia, ‘La Specola’,Università di Firenze (Florence, Italy)		Extant
Ourebia ourebi	ZM-AC-1972-93	Muséum National d'Histoire naturelle	morphosource	Extant
Ovibos moschatus	ZM-AC-1977-43	Muséum National d'Histoire naturelle	morphosource	Extant
Ovibos moschatus	Z.2004.160.4.F	National Museums of Scotland		Extant
Ovibos moschatus	MSCC052	The Mammoth Site of Hot Springs, SD, Inc.	skechfab	Extant
Panthera leo	no.code	Meloro Lab		Extant
Panthera leo	no.code	Hungarian Natural History Museum		Extant
Panthera leo	B.80a	Naturhistorisches Museum Basel		Extant
Panthera onca	no.code	Meloro Lab		Extant
Panthera onca	Z.2014.70	National Museums of Scotland		Extant
Panthera pardus	R-2372	Idaho Museum of Natural History	morphosource	Extant
Panthera pardus	18.5.97.4	World Museum Liverpool		Extant
Panthera tigris	MVZ-189634	Berkeley Natural History Museums	morphosource	Extant
Panthera tigris	Z.2013.132.2	National Museums of Scotland		Extant
Pecari tajacu	Z.2013.41.3.F	National Museums of Scotland		Extant
Phacochoerus africanus	Z.2009.105.002.M	National Museums of Scotland		Extant
Pomelomeryx gracilis	M.A.2ioi	Naturhistorisches Museum Basel		Extinct
Prionailurus viverrinus	1860.7.22.22	Natural History Museum, London	morphosource	Extant
Pseudaelurus	G.a.5728	Naturhistorisches Museum Basel		Extant
Pseudois nayaur	ZM-AC-1972-92	Muséum National d'Histoire naturelle	morphosource	Extant
Puma concolor	UF-25908	Florida Museum of Natural History	morphosource	Extant
Puma concolor	R-996	Idaho Museum of Natural History	morphosource	Extant
Puma concolor	Z.2001.141.004	National Museums of Scotland		Extant
Puma concolor	FW-643	Oregon State University	skechfab	Extant
Rangifer tarandus	Z1996.40.2.F	National Museums of Scotland		Extant
Raphicerus campestris	ZM-MO-1960-3645	Muséum National d'Histoire naturelle	morphosource	Extant
Raphicerus campestris	ZM-MO-1962-4187	Muséum National d'Histoire naturelle	morphosource	Extant
Redunca arundinum	ZM-AC-1881-1147	Muséum National d'Histoire naturelle	morphosource	Extant
Redunca arundinum	ZM-AC-1923-2173	Muséum National d'Histoire naturelle	morphosource	Extant
Rhinoceros sondaicus	ZM-AC-A7970	Muséum National d'Histoire naturelle	morphosource	Extant
Rhinoceros sondaicus	ZM-AC-A7971	Muséum National d'Histoire naturelle	morphosource	Extant
Rhinoceros unicornis	no.code	Meloro Lab		Extant
Rhinoceros unicornis	ZM-AC-1885-734	Muséum National d'Histoire naturelle	morphosource	Extant
Rhinoceros unicornis	ZM-AC-1932-49	Muséum National d'Histoire naturelle	morphosource	Extant
Rhinoceros unicornis	ZM-AC-1932-49	Muséum National d'Histoire naturelle	morphosource	Extant
Rupicapra rupicapra	ZM-AC-1995-183	Muséum National d'Histoire naturelle	morphosource	Extant
Saiga tatarica	ZM-AC-1959-177	Muséum National d'Histoire naturelle	morphosource	Extant
Saiga tatarica	ZM-AC-1964-313	Muséum National d'Histoire naturelle	morphosource	Extant
Smilodon fatalis	RLB28154	Naturhistorisches Museum Basel		Extant
Smilodon fatalis	HC 2005-R-4	Rancho La Brea (Natural History Museums of Los Angeles County)	Rancho La Brea (Natural History Museums of Los Angeles County)	Extinct	Rancho La Brea, Los Angeles, USA
Speothos venaticus	UF-19126	Florida Museum of Natural History	morphosource	Extant
Sus scrofa	V.60.587	Hungarian Natural History Museum		Extant
Syncerus caffer	ZM-AC-1936-72	Muséum National d'Histoire naturelle	morphosource	Extant
Syncerus caffer nanus	no.code	Meloro Lab		Extant
Tapirus bairdii	90128	American Museum of Natural History	morphosource	Extant
Tapirus indicus	no.code	Meloro Lab		Extant
Tapirus terrestris	no.code	Hungarian Natural History Museum		Extant
Tapirus terrestris	1909.21.2	National Museums of Scotland		Extant
Taurotragus oryx	ZM-AC-A7983	Muséum National d'Histoire naturelle	morphosource	Extant
Tetracerus quadricornis	ZM-MO-1993-4627	Muséum National d'Histoire naturelle	morphosource	Extant
Tragelaphus spekii	ZM-AC-1980-7	Muséum National d'Histoire naturelle	morphosource	Extant
Tremarctos ornatus	no.code	Meloro Lab		Extant
Ursus americanus	MSCC007	The Mammoth Site of Hot Springs, SD, Inc.	skechfab	Extant
Ursus arctos	no.code	Hungarian Natural History Museum		Extant
Ursus arctos	R-2400	Idaho Museum of Natural History	morphosource	Extant
Ursus arctos	UWBM-39916	Idaho Museum of Natural History		Extant
Ursus arctos	sep.03	National Museums of Scotland		Extant
Ursus arctos	21287	Natural History Museum (London, United Kingdom).		Extant
Ursus arctos	B.U.42	Naturhistorisches Museum Basel		Extant
Ursus spelaeus	V.64.168	Hungarian Natural History Museum		Extinct	Igric-barlang, Romania
Ursus spelaeus	46209	Museo Nacional de Ciencias Naturales		Extinct	Aitzkirri, Spain
Ursus spelaeus	46249	Museo Nacional de Ciencias Naturales		Extinct	Aitzkirri, Spain
Ursus spelaeus	M3551	Natural History Museum (London, United Kingdom).		Extinct	Cave Jerzmanowice Alkurz, Poland	4
Ursus spelaeus	Jf 771	Naturhistorisches Museum Basel		Extinct	Gondenas-les-Moulins, Doubs, France
Vulpes vulpes	no.code	Meloro Lab		Extant
Vulpes vulpes	MSCC084	The Mammoth Site of Hot Springs, SD, Inc.	skechfab	Extant
