# Supplementary material for: Three‐dimensional geometric morphometric analyses of humerus ecomorphology: New perspectives for paleohabitat reconstruction in carnivorans and ungulates
Source: Anat Rec (Hoboken). 2024 Aug 9;308(3):946–74. doi: 10.1002/ar.25553 (PMC11791394; doi:10.1002/ar.25553)
Supplement: Supplementary file 1 — Appendix A: Supporting information. [file AR-308-946-s001.zip › Appendix/Appendix C.xlsx]

## Sheet: Summary tables
Species	IUCN & ADW combined
Acinonyx_jubatus	open
Addax_nasomaculatus	open
Aepyceros_melampus	open
Alces_alces	closed
Ammotragus_lervia	open
Antidorcas_marsupialis	open
Antilocapra_americana	open
Antilope_cervicapra	open
Bison_bison	open
Bison_bonasus	mixed
Bos_javanicus	closed
Boselaphus_tragocamelus	mixed
Bubalus_depressicornis	closed
Canis_aureus	mixed
Canis_latrans	mixed
Canis_lupus	mixed
Canis_simensis	open
Capra_ibex	open
Capreolus_capreolus	mixed
Caracal_caracal	mixed
Caracal_serval	mixed
Cephalophus_leucogaster	closed
Ceratotherium_simum	open
Cervus_elaphus	mixed
Connochaetes_gnou	mixed
Crocuta_crocuta	open
Dama_dama	mixed
Dicerorhinus_sumatrensis	closed
Diceros_bicornis	open
Equus_asinus	open
Equus_caballus	open
Equus_quagga	open
Equus_zebra	open
Eudorcas_thomsonii	open
Felis_margarita	open
Gazella_dorcas	open
Gazella_marica	open
Genetta_genetta	closed
Giraffa_camelopardalis	mixed
Gulo_gulo	mixed
Hemitragus_jemlahicus	mixed
Hippotragus_equinus	open
Hyaena_hyaena	open
Kobus_ellipsiprymnus	open
Lama_guanicoe	open
Leopardus_pardalis	mixed
Leopardus_wiedii	closed
Lupulella_mesomelas	mixed
Lycaon_pictus	mixed
Lynx_lynx	mixed
Madoqua_kirkii	mixed
Meles_meles	mixed
Melursus_ursinus	mixed
Naemorhedus_goral	mixed
Neofelis_nebulosa	closed
Odocoileus_virginianus	mixed
Okapia_johnstoni	closed
Oreamnos_americanus	open
Oreotragus_oreotragus	open
Oryx_dammah	open
Oryx_gazella	open
Oryx_leucoryx	open
Otocyon_megalotis	open
Ourebia_ourebi	open
Ovibos_moschatus	open
Panthera_leo	mixed
Panthera_onca	closed
Panthera_pardus	mixed
Panthera_tigris	mixed
Pecari_tajacu	mixed
Phacochoerus_africanus	open
Prionailurus_viverrinus	mixed
Pseudois_nayaur	open
Puma_concolor	mixed
Rangifer_tarandus	mixed
Raphicerus_campestris	open
Redunca_arundinum	open
Rhinoceros_sondaicus	closed
Rhinoceros_unicornis	mixed
Rupicapra_rupicapra	mixed
Saiga_tatarica	open
Speothos_venaticus	mixed
Sus_scrofa	mixed
Syncerus_caffer	mixed
Syncerus_caffer_nanus	closed
Tapirus_bairdii	closed
Tapirus_indicus	closed
Tapirus_terrestris	closed
Tetracerus_quadricornis	closed
Tragelaphus_oryx	mixed
Tragelaphus_spekii	closed
Tremarctos_ornatus	mixed
Ursus_americanus	closed
Ursus_arctos	mixed
Vulpes_vulpes	mixed
