# Supplementary material for: Three‐dimensional geometric morphometric analyses of humerus ecomorphology: New perspectives for paleohabitat reconstruction in carnivorans and ungulates
Source: Anat Rec (Hoboken). 2024 Aug 9;308(3):946–74. doi: 10.1002/ar.25553 (PMC11791394; doi:10.1002/ar.25553)
Supplement: Supplementary file 1 — Appendix A: Supporting information. [file AR-308-946-s001.zip › Appendix/Phylogenetic tree references.xlsx]

## Sheet: Foglio1
Species	Source
Acinonyx_jubatus	Nyakatura, K., & Bininda-Emonds, O. R. (2012). Updating the evolutionary history of Carnivora (Mammalia): a new species-level supertree complete with divergence time estimates. BMC biology, 10(1), 12.
Addax_nasomaculatus	Zurano, J.P., Magalhães, F.M., Asato, A.E., Silva, G., Bidau, C.J., Mesquita, D.O. and Costa, G.C., 2019. Cetartiodactyla: updating a time-calibrated molecular phylogeny. Molecular phylogenetics and evolution, 133, pp.256-262.
Aepyceros_melampus	Zurano, J.P., Magalhães, F.M., Asato, A.E., Silva, G., Bidau, C.J., Mesquita, D.O. and Costa, G.C., 2019. Cetartiodactyla: updating a time-calibrated molecular phylogeny. Molecular phylogenetics and evolution, 133, pp.256-262.
Alces_alces	Zurano, J.P., Magalhães, F.M., Asato, A.E., Silva, G., Bidau, C.J., Mesquita, D.O. and Costa, G.C., 2019. Cetartiodactyla: updating a time-calibrated molecular phylogeny. Molecular phylogenetics and evolution, 133, pp.256-262.
Alces_brevirostris	Świsłocka, M., Matosiuk, M., Ratkiewicz, M., Borkowska, A., Czajkowska, M. and Mackiewicz, P., 2020. Phylogeny and diversity of moose (Alces alces, Cervidae, Mammalia) revealed by complete mitochondrial genomes. Hystrix, 31(1).
Ammotragus_lervia	Zurano, J. P., Magalhães, F. M., Asato, A. E., Silva, G., Bidau, C. J., Mesquita, D. O., & Costa, G. C. (2019). Cetartiodactyla: Updating a time-calibrated molecular phylogeny. Molecular phylogenetics and evolution, 133, 256-262.
Antidorcas_marsupialis	Zurano, J. P., Magalhães, F. M., Asato, A. E., Silva, G., Bidau, C. J., Mesquita, D. O., & Costa, G. C. (2019). Cetartiodactyla: Updating a time-calibrated molecular phylogeny. Molecular phylogenetics and evolution, 133, 256-262.
Antilocapra_americana	Zurano, J. P., Magalhães, F. M., Asato, A. E., Silva, G., Bidau, C. J., Mesquita, D. O., & Costa, G. C. (2019). Cetartiodactyla: Updating a time-calibrated molecular phylogeny. Molecular phylogenetics and evolution, 133, 256-262.	Zurano, J. P., Magalhães, F. M., Asato, A. E., Silva, G., Bidau, C. J., Mesquita, D. O., & Costa, G. C. (2019). Cetartiodactyla: Updating a time-calibrated molecular phylogeny. Molecular phylogenetics and evolution, 133, 256-262.
Antilope_cervicapra	Zurano, J. P., Magalhães, F. M., Asato, A. E., Silva, G., Bidau, C. J., Mesquita, D. O., & Costa, G. C. (2019). Cetartiodactyla: Updating a time-calibrated molecular phylogeny. Molecular phylogenetics and evolution, 133, 256-262.
Bison_bison	Marsolier-Kergoat, M. C., Palacio, P., Berthonaud, V., Maksud, F., Stafford, T., Bégouën, R., & Elalouf, J. M. (2015). Hunting the extinct steppe bison (Bison priscus) mitochondrial genome in the Trois-Freres Paleolithic Painted Cave. PLoS One, 10(6), e0128267.
Bison_bonasus	Marsolier-Kergoat, M. C., Palacio, P., Berthonaud, V., Maksud, F., Stafford, T., Bégouën, R., & Elalouf, J. M. (2015). Hunting the extinct steppe bison (Bison priscus) mitochondrial genome in the Trois-Freres Paleolithic Painted Cave. PLoS One, 10(6), e0128267.
Bison_priscus	Marsolier-Kergoat, M. C., Palacio, P., Berthonaud, V., Maksud, F., Stafford, T., Bégouën, R., & Elalouf, J. M. (2015). Hunting the extinct steppe bison (Bison priscus) mitochondrial genome in the Trois-Freres Paleolithic Painted Cave. PLoS One, 10(6), e0128267.
Bos_javanicus	Zurano, J. P., Magalhães, F. M., Asato, A. E., Silva, G., Bidau, C. J., Mesquita, D. O., & Costa, G. C. (2019). Cetartiodactyla: Updating a time-calibrated molecular phylogeny. Molecular phylogenetics and evolution, 133, 256-262.
Bos_primigenius	Marsolier-Kergoat, M. C., Palacio, P., Berthonaud, V., Maksud, F., Stafford, T., Bégouën, R., & Elalouf, J. M. (2015). Hunting the extinct steppe bison (Bison priscus) mitochondrial genome in the Trois-Freres Paleolithic Painted Cave. PLoS One, 10(6), e0128267.
Boselaphus_tragocamelus	Zurano, J. P., Magalhães, F. M., Asato, A. E., Silva, G., Bidau, C. J., Mesquita, D. O., & Costa, G. C. (2019). Cetartiodactyla: Updating a time-calibrated molecular phylogeny. Molecular phylogenetics and evolution, 133, 256-262.
Brachypotherium_aurelianense	Cerdeño, E. (1996). Rhinocerotidae from the Middle Miocene of the Tung-gur Formation, Inner Mongolia (China). American Museum novitates; no. 3184.
Bubalus_depressicornis	Zurano, J. P., Magalhães, F. M., Asato, A. E., Silva, G., Bidau, C. J., Mesquita, D. O., & Costa, G. C. (2019). Cetartiodactyla: Updating a time-calibrated molecular phylogeny. Molecular phylogenetics and evolution, 133, 256-262.
Candiacervus_cretensis	Besiou, E., Choupa, M.N., Lyras, G. and van der Geer, A., 2022. Body mass divergence in sympatric deer species of Pleistocene Crete (Greece). Palaeontologia Electronica, 25(2), pp.1-15.
Canis_aureus	Zrzavý, J., Duda, P., Robovský, J., Okřinová, I., & Pavelková Řičánková, V. (2018). Phylogeny of the Caninae (Carnivora): combining morphology, behaviour, genes and fossils. Zoologica Scripta, 47(4), 373-389.
Canis_dirus	Zrzavý, J., Duda, P., Robovský, J., Okřinová, I., & Pavelková Řičánková, V. (2018). Phylogeny of the Caninae (Carnivora): combining morphology, behaviour, genes and fossils. Zoologica Scripta, 47(4), 373-389.
Canis_latrans	Zrzavý, J., Duda, P., Robovský, J., Okřinová, I., & Pavelková Řičánková, V. (2018). Phylogeny of the Caninae (Carnivora): combining morphology, behaviour, genes and fossils. Zoologica Scripta, 47(4), 373-389.
Canis_lupus	Zrzavý, J., Duda, P., Robovský, J., Okřinová, I., & Pavelková Řičánková, V. (2018). Phylogeny of the Caninae (Carnivora): combining morphology, behaviour, genes and fossils. Zoologica Scripta, 47(4), 373-389.
Canis_simensis	Zrzavý, J., Duda, P., Robovský, J., Okřinová, I., & Pavelková Řičánková, V. (2018). Phylogeny of the Caninae (Carnivora): combining morphology, behaviour, genes and fossils. Zoologica Scripta, 47(4), 373-389.
Capra_ibex	Zurano, J. P., Magalhães, F. M., Asato, A. E., Silva, G., Bidau, C. J., Mesquita, D. O., & Costa, G. C. (2019). Cetartiodactyla: Updating a time-calibrated molecular phylogeny. Molecular phylogenetics and evolution, 133, 256-262.
Capreolus_capreolus	Zurano, J. P., Magalhães, F. M., Asato, A. E., Silva, G., Bidau, C. J., Mesquita, D. O., & Costa, G. C. (2019). Cetartiodactyla: Updating a time-calibrated molecular phylogeny. Molecular phylogenetics and evolution, 133, 256-262.
Caracal_caracal	Nyakatura, K., & Bininda-Emonds, O. R. (2012). Updating the evolutionary history of Carnivora (Mammalia): a new species-level supertree complete with divergence time estimates. BMC biology, 10(1), 12.
Caracal_serval	Nyakatura, K., & Bininda-Emonds, O. R. (2012). Updating the evolutionary history of Carnivora (Mammalia): a new species-level supertree complete with divergence time estimates. BMC biology, 10(1), 12.
Cephalogale_geoffroyi	Salesa, M.J., Siliceo, G., Antón, M., Abella Pérez, J., Montoya Bello, P. and Morales, J., 2006. Anatomy of the “false thumb” of Tremarctos ornatus (Carnivora, Ursidae, Tremarctinae): phylogenetic and functional implications.	Tomiya, S. and Tseng, Z.J., 2016. Whence the beardogs? Reappraisal of the Middle to Late Eocene ‘Miacis’ from Texas, USA, and the origin of Amphicyonidae (Mammalia, Carnivora). Royal Society open science, 3(10), p.160518.
Cephalophus_leucogaster	Zurano, J.P., Magalhães, F.M., Asato, A.E., Silva, G., Bidau, C.J., Mesquita, D.O. and Costa, G.C., 2019. Cetartiodactyla: updating a time-calibrated molecular phylogeny. Molecular phylogenetics and evolution, 133, pp.256-262.
Ceratotherium_simum	Cerdeño, E. (1996). Rhinocerotidae from the Middle Miocene of the Tung-gur Formation, Inner Mongolia (China). American Museum novitates; no. 3184.
Cervus_elaphus	Zurano, J.P., Magalhães, F.M., Asato, A.E., Silva, G., Bidau, C.J., Mesquita, D.O. and Costa, G.C., 2019. Cetartiodactyla: updating a time-calibrated molecular phylogeny. Molecular phylogenetics and evolution, 133, pp.256-262.
Coelodonta_antiquitatis	Cerdeño, E. (1996). Rhinocerotidae from the Middle Miocene of the Tung-gur Formation, Inner Mongolia (China). American Museum novitates; no. 3184.
Connochaetes_gnou	Zurano, J.P., Magalhães, F.M., Asato, A.E., Silva, G., Bidau, C.J., Mesquita, D.O. and Costa, G.C., 2019. Cetartiodactyla: updating a time-calibrated molecular phylogeny. Molecular phylogenetics and evolution, 133, pp.256-262.
Crocuta_crocuta	Coca-Ortega, C., & Pérez-Claros, J. A. (2019). Characterizing ecomorphological patterns in hyenids: a multivariate approach using postcanine dentition. PeerJ, 6, e6238.
Cynelos_cf._lemanensis	Raia, P., Carotenuto, F., Passaro, F., Piras, P., Fulgione, D., Werdelin, L., ... & Fortelius, M. (2013). Rapid action in the Palaeogene, the relationship between phenotypic and taxonomic diversification in Coenozoic mammals. Proceedings of the Royal Society B: Biological Sciences, 280(1750), 20122244.
Dama_dama	Zurano, J.P., Magalhães, F.M., Asato, A.E., Silva, G., Bidau, C.J., Mesquita, D.O. and Costa, G.C., 2019. Cetartiodactyla: updating a time-calibrated molecular phylogeny. Molecular phylogenetics and evolution, 133, pp.256-262.
Decennatherium_pachecoi	Ríos, M., Sánchez, I. M., & Morales, J. (2017). A new giraffid (Mammalia, Ruminantia, Pecora) from the late Miocene of Spain, and the evolution of the sivathere-samothere lineage. PloS one, 12(11), e0185378.
Diceratherium_asphaltense	Cerdeño, E. (1996). Rhinocerotidae from the Middle Miocene of the Tung-gur Formation, Inner Mongolia (China). American Museum novitates; no. 3184.
Dicerorhinus_sumatrensis	Cerdeño, E. (1996). Rhinocerotidae from the Middle Miocene of the Tung-gur Formation, Inner Mongolia (China). American Museum novitates; no. 3184.
Diceros_bicornis	Cerdeño, E. (1996). Rhinocerotidae from the Middle Miocene of the Tung-gur Formation, Inner Mongolia (China). American Museum novitates; no. 3184.
Dihoplus_megarhinus	Cerdeño, E. (1996). Rhinocerotidae from the Middle Miocene of the Tung-gur Formation, Inner Mongolia (China). American Museum novitates; no. 3184.
Equus_asinus	Cantalapiedra, J. L., Prado, J. L., Fernández, M. H., & Alberdi, M. T. (2017). Decoupled ecomorphological evolution and diversification in Neogene-Quaternary horses. Science, 355(6325), 627-630.
Equus_caballus	Cantalapiedra, J. L., Prado, J. L., Fernández, M. H., & Alberdi, M. T. (2017). Decoupled ecomorphological evolution and diversification in Neogene-Quaternary horses. Science, 355(6325), 627-630.
Equus_quagga	Cantalapiedra, J. L., Prado, J. L., Fernández, M. H., & Alberdi, M. T. (2017). Decoupled ecomorphological evolution and diversification in Neogene-Quaternary horses. Science, 355(6325), 627-630.
Equus_stenonis	Cantalapiedra, J. L., Prado, J. L., Fernández, M. H., & Alberdi, M. T. (2017). Decoupled ecomorphological evolution and diversification in Neogene-Quaternary horses. Science, 355(6325), 627-630.
Equus_zebra	Cantalapiedra, J. L., Prado, J. L., Fernández, M. H., & Alberdi, M. T. (2017). Decoupled ecomorphological evolution and diversification in Neogene-Quaternary horses. Science, 355(6325), 627-630.
Eucladoceros_senezensis	Mennecart, B., DeMiguel, D., Bibi, F., Rössner, G.E., Métais, G., Neenan, J.M., Wang, S., Schulz, G., Müller, B. and Costeur, L., 2017. Bony labyrinth morphology clarifies the origin and evolution of deer. Scientific Reports, 7(1), pp.1-11.
Euprox_furcatus	Hou, S., 2015. A new species of Euprox (Cervidae, Artiodactyla) from the upper Miocene of the Linxia Basin, Gansu Province, China, with interpretation of its paleoenvironment. Zootaxa, 3911(1), pp.43-62.
Felis_margarita	Nyakatura, K., & Bininda-Emonds, O. R. (2012). Updating the evolutionary history of Carnivora (Mammalia): a new species-level supertree complete with divergence time estimates. BMC biology, 10(1), 12.
Gallogoral_meneghini	Niven, J.E., 2005. Brain evolution: getting better all the time?. Current Biology, 15(16), pp.R624-R626.	mainland counterpart of Myotragus balearicus
Gazella_borbonica	genus on the tree
Gazella_dorcas	Zurano, J. P., Magalhães, F. M., Asato, A. E., Silva, G., Bidau, C. J., Mesquita, D. O., & Costa, G. C. (2019). Cetartiodactyla: Updating a time-calibrated molecular phylogeny. Molecular phylogenetics and evolution, 133, 256-262.
Gazella_subgutturosa	Zurano, J. P., Magalhães, F. M., Asato, A. E., Silva, G., Bidau, C. J., Mesquita, D. O., & Costa, G. C. (2019). Cetartiodactyla: Updating a time-calibrated molecular phylogeny. Molecular phylogenetics and evolution, 133, 256-262.
Gazella_thomsonii	Zurano, J. P., Magalhães, F. M., Asato, A. E., Silva, G., Bidau, C. J., Mesquita, D. O., & Costa, G. C. (2019). Cetartiodactyla: Updating a time-calibrated molecular phylogeny. Molecular phylogenetics and evolution, 133, 256-262.
Genetta_genetta	Nyakatura, K., & Bininda-Emonds, O. R. (2012). Updating the evolutionary history of Carnivora (Mammalia): a new species-level supertree complete with divergence time estimates. BMC biology, 10(1), 12.
Giraffa_camelopardalis	Ríos, M., Sánchez, I. M., & Morales, J. (2017). A new giraffid (Mammalia, Ruminantia, Pecora) from the late Miocene of Spain, and the evolution of the sivathere-samothere lineage. PloS one, 12(11), e0185378.
Gulo_gulo	Nyakatura, K., & Bininda-Emonds, O. R. (2012). Updating the evolutionary history of Carnivora (Mammalia): a new species-level supertree complete with divergence time estimates. BMC biology, 10(1), 12.
Hemitragus_jemlahicus	Zurano, J. P., Magalhães, F. M., Asato, A. E., Silva, G., Bidau, C. J., Mesquita, D. O., & Costa, G. C. (2019). Cetartiodactyla: Updating a time-calibrated molecular phylogeny. Molecular phylogenetics and evolution, 133, 256-262.
Hipparion	Cantalapiedra, J. L., Prado, J. L., Fernández, M. H., & Alberdi, M. T. (2017). Decoupled ecomorphological evolution and diversification in Neogene-Quaternary horses. Science, 355(6325), 627-630.
Hippotragus_equinus	Zurano, J. P., Magalhães, F. M., Asato, A. E., Silva, G., Bidau, C. J., Mesquita, D. O., & Costa, G. C. (2019). Cetartiodactyla: Updating a time-calibrated molecular phylogeny. Molecular phylogenetics and evolution, 133, 256-262.
Homotherium	Piras, P., Silvestro, D., Carotenuto, F., Castiglione, S., Kotsakis, A., Maiorino, L., Melchionna, M., Mondanaro, A., Sansalone, G., Serio, C. and Vero, V.A., 2018. Evolution of the sabertooth mandible: A deadly ecomorphological specialization. Palaeogeography, Palaeoclimatology, Palaeoecology, 496, pp.166-174.
Hyaena_hyaena	Coca-Ortega, C., & Pérez-Claros, J. A. (2019). Characterizing ecomorphological patterns in hyenids: a multivariate approach using postcanine dentition. PeerJ, 6, e6238.
Kobus_ellipsiprymnus	Zurano, J. P., Magalhães, F. M., Asato, A. E., Silva, G., Bidau, C. J., Mesquita, D. O., & Costa, G. C. (2019). Cetartiodactyla: Updating a time-calibrated molecular phylogeny. Molecular phylogenetics and evolution, 133, 256-262.
Lama_castelnaudi	Scherer, C.S., 2013. The Camelidae (Mammalia, Artiodactyla) from the quaternary of South America: cladistic and biogeographic hypotheses. Journal of Mammalian Evolution, 20(1), pp.45-56.
Lama_guanicoe	Zurano, J. P., Magalhães, F. M., Asato, A. E., Silva, G., Bidau, C. J., Mesquita, D. O., & Costa, G. C. (2019). Cetartiodactyla: Updating a time-calibrated molecular phylogeny. Molecular phylogenetics and evolution, 133, 256-262.	Semprebon, G. M., & Rivals, F. (2010). Trends in the paleodietary habits of fossil camels from the Tertiary and Quaternary of North America. Palaeogeography, Palaeoclimatology, Palaeoecology, 295(1-2), 131-145.
Leopardus_pardalis	Nyakatura, K., & Bininda-Emonds, O. R. (2012). Updating the evolutionary history of Carnivora (Mammalia): a new species-level supertree complete with divergence time estimates. BMC biology, 10(1), 12.
Leopardus_wiedii	Nyakatura, K., & Bininda-Emonds, O. R. (2012). Updating the evolutionary history of Carnivora (Mammalia): a new species-level supertree complete with divergence time estimates. BMC biology, 10(1), 12.
Leptobos_etruscus	Raia, P., Carotenuto, F., Passaro, F., Piras, P., Fulgione, D., Werdelin, L., ... & Fortelius, M. (2013). Rapid action in the Palaeogene, the relationship between phenotypic and taxonomic diversification in Coenozoic mammals. Proceedings of the Royal Society B: Biological Sciences, 280(1750), 20122244.
Lupulella_mesomelas	Zrzavý, J., Duda, P., Robovský, J., Okřinová, I., & Pavelková Řičánková, V. (2018). Phylogeny of the Caninae (Carnivora): combining morphology, behaviour, genes and fossils. Zoologica Scripta, 47(4), 373-389.
Lycaon_pictus	Nyakatura, K., & Bininda-Emonds, O. R. (2012). Updating the evolutionary history of Carnivora (Mammalia): a new species-level supertree complete with divergence time estimates. BMC biology, 10(1), 12.
Lynx_lynx	Nyakatura, K., & Bininda-Emonds, O. R. (2012). Updating the evolutionary history of Carnivora (Mammalia): a new species-level supertree complete with divergence time estimates. BMC biology, 10(1), 12.
Madoqua_kirkii	Zurano, J. P., Magalhães, F. M., Asato, A. E., Silva, G., Bidau, C. J., Mesquita, D. O., & Costa, G. C. (2019). Cetartiodactyla: Updating a time-calibrated molecular phylogeny. Molecular phylogenetics and evolution, 133, 256-262.
Megantereon_cultridens	Piras, P., Silvestro, D., Carotenuto, F., Castiglione, S., Kotsakis, A., Maiorino, L., Melchionna, M., Mondanaro, A., Sansalone, G., Serio, C. and Vero, V.A., 2018. Evolution of the sabertooth mandible: A deadly ecomorphological specialization. Palaeogeography, Palaeoclimatology, Palaeoecology, 496, pp.166-174.
Meles_meles	Nyakatura, K., & Bininda-Emonds, O. R. (2012). Updating the evolutionary history of Carnivora (Mammalia): a new species-level supertree complete with divergence time estimates. BMC biology, 10(1), 12.
Melursus_ursinus	Nyakatura, K., & Bininda-Emonds, O. R. (2012). Updating the evolutionary history of Carnivora (Mammalia): a new species-level supertree complete with divergence time estimates. BMC biology, 10(1), 12.
Metacervocerus_rhenanus	Mennecart, B., DeMiguel, D., Bibi, F., Rössner, G.E., Métais, G., Neenan, J.M., Wang, S., Schulz, G., Müller, B. and Costeur, L., 2017. Bony labyrinth morphology clarifies the origin and evolution of deer. Scientific Reports, 7(1), pp.1-11.
Metatomarctus_canavus	Wang, X., Tedford, R.H. and Taylor, B.E., 1999. Phylogenetic systematics of the Borophaginae (Carnivora, Canidae). Bulletin of the AMNH; no. 243.
Micromeryx_flourensianus	Aiglstorfer, M., Costeur, L., Mennecart, B. and Heizmann, E.P., 2017. Micromeryx? eiselei—a new moschid species from Steinheim am Albuch, Germany, and the first comprehensive description of moschid cranial material from the Miocene of Central Europe. Plos one, 12(10), p.e0185679.
Naemorhedus_goral	Zurano, J.P., Magalhães, F.M., Asato, A.E., Silva, G., Bidau, C.J., Mesquita, D.O. and Costa, G.C., 2019. Cetartiodactyla: updating a time-calibrated molecular phylogeny. Molecular phylogenetics and evolution, 133, pp.256-262.
Neofelis_nebulosa	Nyakatura, K., & Bininda-Emonds, O. R. (2012). Updating the evolutionary history of Carnivora (Mammalia): a new species-level supertree complete with divergence time estimates. BMC biology, 10(1), 12.
Odocoileus_virginianus	Zurano, J. P., Magalhães, F. M., Asato, A. E., Silva, G., Bidau, C. J., Mesquita, D. O., & Costa, G. C. (2019). Cetartiodactyla: Updating a time-calibrated molecular phylogeny. Molecular phylogenetics and evolution, 133, 256-262.
Okapia_johnstoni	Zurano, J. P., Magalhães, F. M., Asato, A. E., Silva, G., Bidau, C. J., Mesquita, D. O., & Costa, G. C. (2019). Cetartiodactyla: Updating a time-calibrated molecular phylogeny. Molecular phylogenetics and evolution, 133, 256-262.
Oreamnos_americanus	Zurano, J. P., Magalhães, F. M., Asato, A. E., Silva, G., Bidau, C. J., Mesquita, D. O., & Costa, G. C. (2019). Cetartiodactyla: Updating a time-calibrated molecular phylogeny. Molecular phylogenetics and evolution, 133, 256-262.
Oreotragus_oreotragus	Zurano, J. P., Magalhães, F. M., Asato, A. E., Silva, G., Bidau, C. J., Mesquita, D. O., & Costa, G. C. (2019). Cetartiodactyla: Updating a time-calibrated molecular phylogeny. Molecular phylogenetics and evolution, 133, 256-262.
Oryx_dammah	Zurano, J. P., Magalhães, F. M., Asato, A. E., Silva, G., Bidau, C. J., Mesquita, D. O., & Costa, G. C. (2019). Cetartiodactyla: Updating a time-calibrated molecular phylogeny. Molecular phylogenetics and evolution, 133, 256-262.
Oryx_gazella	Zurano, J. P., Magalhães, F. M., Asato, A. E., Silva, G., Bidau, C. J., Mesquita, D. O., & Costa, G. C. (2019). Cetartiodactyla: Updating a time-calibrated molecular phylogeny. Molecular phylogenetics and evolution, 133, 256-262.
Oryx_leucoryx	Zurano, J. P., Magalhães, F. M., Asato, A. E., Silva, G., Bidau, C. J., Mesquita, D. O., & Costa, G. C. (2019). Cetartiodactyla: Updating a time-calibrated molecular phylogeny. Molecular phylogenetics and evolution, 133, 256-262.
Otocyon_megalotis	Zrzavý, J., Duda, P., Robovský, J., Okřinová, I., & Pavelková Řičánková, V. (2018). Phylogeny of the Caninae (Carnivora): combining morphology, behaviour, genes and fossils. Zoologica Scripta, 47(4), 373-389.
Ourebia_ourebi	Zurano, J. P., Magalhães, F. M., Asato, A. E., Silva, G., Bidau, C. J., Mesquita, D. O., & Costa, G. C. (2019). Cetartiodactyla: Updating a time-calibrated molecular phylogeny. Molecular phylogenetics and evolution, 133, 256-262.
Ovibos_moschatus	Zurano, J. P., Magalhães, F. M., Asato, A. E., Silva, G., Bidau, C. J., Mesquita, D. O., & Costa, G. C. (2019). Cetartiodactyla: Updating a time-calibrated molecular phylogeny. Molecular phylogenetics and evolution, 133, 256-262.
Panthera_leo	Nyakatura, K., & Bininda-Emonds, O. R. (2012). Updating the evolutionary history of Carnivora (Mammalia): a new species-level supertree complete with divergence time estimates. BMC biology, 10(1), 12.
Panthera_onca	Nyakatura, K., & Bininda-Emonds, O. R. (2012). Updating the evolutionary history of Carnivora (Mammalia): a new species-level supertree complete with divergence time estimates. BMC biology, 10(1), 12.
Panthera_pardus	Nyakatura, K., & Bininda-Emonds, O. R. (2012). Updating the evolutionary history of Carnivora (Mammalia): a new species-level supertree complete with divergence time estimates. BMC biology, 10(1), 12.
Panthera_tigris	Nyakatura, K., & Bininda-Emonds, O. R. (2012). Updating the evolutionary history of Carnivora (Mammalia): a new species-level supertree complete with divergence time estimates. BMC biology, 10(1), 12.
Pecari_tajacu	Dutra, R. P., de Melo Casali, D., Missagia, R. V., Gasparini, G. M., Perini, F. A., & Cozzuol, M. A. (2017). Phylogenetic systematics of peccaries (Tayassuidae: Artiodactyla) and a classification of South American tayassuids. Journal of Mammalian Evolution, 24(3), 345-358.
Phacochoerus_africanus	Zurano, J. P., Magalhães, F. M., Asato, A. E., Silva, G., Bidau, C. J., Mesquita, D. O., & Costa, G. C. (2019). Cetartiodactyla: Updating a time-calibrated molecular phylogeny. Molecular phylogenetics and evolution, 133, 256-262.
Pomelomeryx_gracilis	Where other Palaeomerycidae are according to: Ríos, M., Sánchez, I. M., & Morales, J. (2017). A new giraffid (Mammalia, Ruminantia, Pecora) from the late Miocene of Spain, and the evolution of the sivathere-samothere lineage. PLoS One, 12(11), e0185378.
Prionailurus_viverrinus	Nyakatura, K., & Bininda-Emonds, O. R. (2012). Updating the evolutionary history of Carnivora (Mammalia): a new species-level supertree complete with divergence time estimates. BMC biology, 10(1), 12.
Pseudaelurus	Piras, P., Silvestro, D., Carotenuto, F., Castiglione, S., Kotsakis, A., Maiorino, L., Melchionna, M., Mondanaro, A., Sansalone, G., Serio, C. and Vero, V.A., 2018. Evolution of the sabertooth mandible: A deadly ecomorphological specialization. Palaeogeography, Palaeoclimatology, Palaeoecology, 496, pp.166-174.
Pseudois_nayaur	Zurano, J.P., Magalhães, F.M., Asato, A.E., Silva, G., Bidau, C.J., Mesquita, D.O. and Costa, G.C., 2019. Cetartiodactyla: updating a time-calibrated molecular phylogeny. Molecular phylogenetics and evolution, 133, pp.256-262.
Puma_concolor	Nyakatura, K., & Bininda-Emonds, O. R. (2012). Updating the evolutionary history of Carnivora (Mammalia): a new species-level supertree complete with divergence time estimates. BMC biology, 10(1), 12.
Rangifer_tarandus	Zurano, J. P., Magalhães, F. M., Asato, A. E., Silva, G., Bidau, C. J., Mesquita, D. O., & Costa, G. C. (2019). Cetartiodactyla: Updating a time-calibrated molecular phylogeny. Molecular phylogenetics and evolution, 133, 256-262.
Raphicerus_campestris	Zurano, J.P., Magalhães, F.M., Asato, A.E., Silva, G., Bidau, C.J., Mesquita, D.O. and Costa, G.C., 2019. Cetartiodactyla: updating a time-calibrated molecular phylogeny. Molecular phylogenetics and evolution, 133, pp.256-262.
Redunca_arundinum	Zurano, J. P., Magalhães, F. M., Asato, A. E., Silva, G., Bidau, C. J., Mesquita, D. O., & Costa, G. C. (2019). Cetartiodactyla: Updating a time-calibrated molecular phylogeny. Molecular phylogenetics and evolution, 133, 256-262.
Rhinoceros_sondaicus	Cerdeño, E. (1996). Rhinocerotidae from the Middle Miocene of the Tung-gur Formation, Inner Mongolia (China). American Museum novitates; no. 3184.
Rhinoceros_unicornis	Cerdeño, E. (1996). Rhinocerotidae from the Middle Miocene of the Tung-gur Formation, Inner Mongolia (China). American Museum novitates; no. 3184.
Rupicapra_rupicapra	Zurano, J. P., Magalhães, F. M., Asato, A. E., Silva, G., Bidau, C. J., Mesquita, D. O., & Costa, G. C. (2019). Cetartiodactyla: Updating a time-calibrated molecular phylogeny. Molecular phylogenetics and evolution, 133, 256-262.
Saiga_tatarica	Zurano, J. P., Magalhães, F. M., Asato, A. E., Silva, G., Bidau, C. J., Mesquita, D. O., & Costa, G. C. (2019). Cetartiodactyla: Updating a time-calibrated molecular phylogeny. Molecular phylogenetics and evolution, 133, 256-262.
Smilodon_fatalis	Piras, P., Silvestro, D., Carotenuto, F., Castiglione, S., Kotsakis, A., Maiorino, L., Melchionna, M., Mondanaro, A., Sansalone, G., Serio, C. and Vero, V.A., 2018. Evolution of the sabertooth mandible: A deadly ecomorphological specialization. Palaeogeography, Palaeoclimatology, Palaeoecology, 496, pp.166-174.
Speothos_venaticus	Zrzavý, J., Duda, P., Robovský, J., Okřinová, I., & Pavelková Řičánková, V. (2018). Phylogeny of the Caninae (Carnivora): combining morphology, behaviour, genes and fossils. Zoologica Scripta, 47(4), 373-389.
Sus_scrofa	Zurano, J. P., Magalhães, F. M., Asato, A. E., Silva, G., Bidau, C. J., Mesquita, D. O., & Costa, G. C. (2019). Cetartiodactyla: Updating a time-calibrated molecular phylogeny. Molecular phylogenetics and evolution, 133, 256-262.
Syncerus_caffer	Zurano, J. P., Magalhães, F. M., Asato, A. E., Silva, G., Bidau, C. J., Mesquita, D. O., & Costa, G. C. (2019). Cetartiodactyla: Updating a time-calibrated molecular phylogeny. Molecular phylogenetics and evolution, 133, 256-262.
Syncerus_caffer_nanus	Zurano, J. P., Magalhães, F. M., Asato, A. E., Silva, G., Bidau, C. J., Mesquita, D. O., & Costa, G. C. (2019). Cetartiodactyla: Updating a time-calibrated molecular phylogeny. Molecular phylogenetics and evolution, 133, 256-262.
Tapirus_bairdii	Price, S. A., & Bininda‐Emonds, O. R. (2009). A comprehensive phylogeny of extant horses, rhinos and tapirs (Perissodactyla) through data combination. Zoosystematics and Evolution, 85(2), 277-292.
Tapirus_indicus	Price, S. A., & Bininda‐Emonds, O. R. (2009). A comprehensive phylogeny of extant horses, rhinos and tapirs (Perissodactyla) through data combination. Zoosystematics and Evolution, 85(2), 277-292.
Tapirus_terrestris	Price, S. A., & Bininda‐Emonds, O. R. (2009). A comprehensive phylogeny of extant horses, rhinos and tapirs (Perissodactyla) through data combination. Zoosystematics and Evolution, 85(2), 277-292.
Taurotragus_oryx	Zurano, J. P., Magalhães, F. M., Asato, A. E., Silva, G., Bidau, C. J., Mesquita, D. O., & Costa, G. C. (2019). Cetartiodactyla: Updating a time-calibrated molecular phylogeny. Molecular phylogenetics and evolution, 133, 256-262.
Tetracerus_quadricornis	Zurano, J.P., Magalhães, F.M., Asato, A.E., Silva, G., Bidau, C.J., Mesquita, D.O. and Costa, G.C., 2019. Cetartiodactyla: updating a time-calibrated molecular phylogeny. Molecular phylogenetics and evolution, 133, pp.256-262.
Tragelaphus_spekii	Zurano, J.P., Magalhães, F.M., Asato, A.E., Silva, G., Bidau, C.J., Mesquita, D.O. and Costa, G.C., 2019. Cetartiodactyla: updating a time-calibrated molecular phylogeny. Molecular phylogenetics and evolution, 133, pp.256-262.
Tremarctos_ornatus	Jiangzuo, Q., & Flynn, J. J. (2020). The Earliest Ursine Bear Demonstrates the Origin of Plant-Dominated Omnivory in Carnivora. Iscience, 23(6), 101235.	Mitchell, K. J., Bray, S. C., Bover, P., Soibelzon, L., Schubert, B. W., Prevosti, F., ... & Cooper, A. (2016). Ancient mitochondrial DNA reveals convergent evolution of giant short-faced bears (Tremarctinae) in North and South America. Biology Letters, 12(4), 20160062.
Ursus_americanus	Nyakatura, K., & Bininda-Emonds, O. R. (2012). Updating the evolutionary history of Carnivora (Mammalia): a new species-level supertree complete with divergence time estimates. BMC biology, 10(1), 12.
Ursus_arctos	Baca, M., Mackiewicz, P., Stankovic, A., Popović, D., Stefaniak, K., Czarnogórska, K., ... & Weglenski, P. (2014). Ancient DNA and dating of cave bear remains from Niedźwiedzia Cave suggest early appearance of Ursus ingressus in Sudetes. Quaternary International, 339, 217-223.
Ursus_spelaeus	Baca, M., Mackiewicz, P., Stankovic, A., Popović, D., Stefaniak, K., Czarnogórska, K., ... & Weglenski, P. (2014). Ancient DNA and dating of cave bear remains from Niedźwiedzia Cave suggest early appearance of Ursus ingressus in Sudetes. Quaternary International, 339, 217-223.
Vulpes_vulpes	Zrzavý, J., Duda, P., Robovský, J., Okřinová, I., & Pavelková Řičánková, V. (2018). Phylogeny of the Caninae (Carnivora): combining morphology, behaviour, genes and fossils. Zoologica Scripta, 47(4), 373-389.
