# Supplementary material for: Three‐dimensional geometric morphometric analyses of humerus ecomorphology: New perspectives for paleohabitat reconstruction in carnivorans and ungulates
Source: Anat Rec (Hoboken). 2024 Aug 9;308(3):946–74. doi: 10.1002/ar.25553 (PMC11791394; doi:10.1002/ar.25553)
Supplement: Supplementary file 1 — Appendix A: Supporting information. [file AR-308-946-s001.zip › Appendix/phylogenetic tree.txt]

(((((Hyaena_hyaena:11.36,Crocuta_crocuta:11.36):28.64,Genetta_genetta:40):3.12,(((((((Felis_margarita:9.75000001,Prionailurus_viverrinus:9.75000001):0.35,(Acinonyx_jubatus:5,Puma_concolor:5):5.10000001):0.35,Lynx_lynx:10.45000001):0.3499999898,(Leopardus_pardalis:5,Leopardus_wiedii:5):5.8):1.718518547,(Caracal_caracal:7.456550383,Caracal_serval:7.456550382):5.061968165):2.681481453,(Neofelis_nebulosa:8.5,(Panthera_tigris:5.47990926,(Panthera_onca:4.697065085,(Panthera_pardus:3.131376737,Panthera_leo:3.131376737):1.565688349):0.7828441741):3.02009074):6.7):11.8,((Homotherium:13.988,(Megantereon_cultridens:3.420928841,Smilodon_fatalis:3.534928841):10.45307116):9.750000008,Pseudaelurus:14.25000001):3.249999992):16.12):21.78,(((Metatomarctus_canavus:24.03,(((((((Canis_dirus:3.15069052,(Canis_lupus:2.682245235,Canis_latrans:2.682245235):0.4804452847):1.162791383,Canis_aureus:4.325481902):0.2622590543,Canis_simensis:4.587740956):0.2622590436,Lupulella_mesomelas:4.85):2.95,Lycaon_pictus:7.8):9.600000008,Speothos_venaticus:17.40000001):4.2,(Vulpes_vulpes:9.5,Otocyon_megalotis:9.5):12.10000001):18.39999999):6,((Meles_meles:18.8,Gulo_gulo:18.8):26.16666667,((((Ursus_americanus:4.58,Melursus_ursinus:4.58):0.6585185745,(Ursus_arctos:2.4,Ursus_spelaeus:2.37819):2.838518575):8.761481425,Tremarctos_ornatus:14):18.52532596,Cephalogale_geoffroyi:12.52532596):12.44134071):1.033333331):15.2,Cynelos_lemanensis:47.55):3.7):13.1,(((((Tapirus_terrestris:47.8,Tapirus_bairdii:47.8):2.666666679,Tapirus_indicus:50.46666668):7.033333321,(Diceratherium_asphaltense:18.12989714,(((Ceratotherium_simum:13.57777782,Diceros_bicornis:13.57777782):20.12592592,(((Rhinoceros_sondaicus:24.68037721,Rhinoceros_unicornis:24.68037721):3.712968727,Dicerorhinus_sumatrensis:28.43646594):2.655178902,(Coelodonta_antiquitatis:30.70462748,Dihoplus_megarhinus:29.93562748):0.3318973627):2.655178902):3.756090534,Brachypotherium_aurelianense:32.12779427):0.1701028703):19.87010286):0.5,(Hipparion:26.73450002,(Equus_caballus:6.740740775,((Equus_asinus:2.762979479,(Equus_quagga:1.381489749,Equus_zebra:1.381489749):1.38148973):1.988880648,Equus_stenonis:4.625860126):1.988880648):22.58175925):28.67749998):14.85575266,(((Sus_scrofa:11,Phacochoerus_africanus:11):23.1,Pecari_tajacu:34.1):33.6,((((((((((((Syncerus_caffer:3.194004253,Syncerus_caffer_nanus:3.194004253):3.194004249,Bubalus_depressicornis:6.388008502):4.311991498,((((Bison_bison:3.946160952,Bison_priscus:3.934460952):0.7380194379,Bos_javanicus:4.68418039):2.214058314,(Bison_bonasus:5.912776037,Bos_primigenius:5.901076038):0.9854626663):1.702732515,Leptobos_etruscus:8.588971219):2.099028782):2.492592619,(Taurotragus_oryx:7.3,Tragelaphus_spekii:7.3):5.892592619):2.407407381,(Boselaphus_tragocamelus:7.511111143,Tetracerus_quadricornis:7.511111143):8.088888857):3.5,(Aepyceros_melampus:18.8,((((Ourebia_ourebi:10.20180083,(Saiga_tatarica:10.16215783,(Antidorcas_marsupialis:10.08287183,(((Gazella_thomsonii:8.972867865,(Gazella_dorcas:7.704291905,Gazella_subgutturosa_marica:7.704291905):1.26857596):0.7135739772,Gazella_borbonica:7.786441842):0.2378579924,Antilope_cervicapra:9.924299834):0.158571995):0.07928599746):0.03964299874):3.183384388,(Madoqua_kirkii:9.252953574,Raphicerus_campestris:9.252953573):4.13223164):2.888888887,(Kobus_ellipsiprymnus:4.406952243,Redunca_arundinum:4.406952243):11.86712186):1.059259259,((Cephalophus_leucogaster:12.85,Oreotragus_oreotragus:12.85):3.249999996,((((Oreamnos_americanus:6.543656343,(Ammotragus_lervia:5.645688025,(Rupicapra_rupicapra:4.234266029,Gallogoral_meneghini:2.334266028):1.411421997):0.8979683174):2.21930665,((Capra_ibex:7.050232861,Hemitragus_jemlahicus:7.050232861):0.5388112785,Pseudois_nayaur:7.577344139):1.173918853):1.337037007,(Ovibos_moschatus:4.862962995,Naemorhedus_goral:4.862962995):5.237037005):3.7,((((Oryx_gazella:1.757407427,(Oryx_leucoryx:0.8787037167,Oryx_dammah:0.8787037167):0.8787037104):1.757407421,Addax_nasomaculatus:3.514814848):3.785185152,Hippotragus_equinus:7.3):5.4,Connochaetes_gnou:12.7):1.1):2.3):1.233333359):1.466666641):0.3):1.892592617,Micromeryx_flourensianus:11.09259262):11.13168192,((((Odocoileus_virginianus:8.496161825,Rangifer_tarandus:8.496161825):3.803838175,(Capreolus_capreolus:6.940788601,(Alces_alces:1.735197168,Alces_brevirostris:1.605197168):5.205591433):5.359211399):0.6000000126,(((Dama_dama:4.59320591,Candiacervus_cretensis:4.58120591):2.296602947,Metacervocerus_rhenanus:6.877808857):3.153397051,(Cervus_elaphus:6.525236491,Eucladoceros_senezensis:6.399236491):3.517969417):2.856794105):0.5999999874,Euprox_furcatus:5.9):18.62427454):4.587572547,(Giraffa_camelopardalis:14.5,(Okapia_johnstoni:12.56666668,Decennatherium_pachecoi:3.866666684):1.933333316):22.21184708):1.146893137,Pomelomeryx_gracilis:20.65874022):3.440679411,Antilocapra_americana:41.29941963):22.93786273,(Lama_guanicoe:8.221296323,Lama_castelnaudi:7.440296323):56.01598605):3.462717636):5.155752665):5.144247335);
