# Supplementary material for: Three‐dimensional geometric morphometric analyses of humerus ecomorphology: New perspectives for paleohabitat reconstruction in carnivorans and ungulates
Source: Anat Rec (Hoboken). 2024 Aug 9;308(3):946–74. doi: 10.1002/ar.25553 (PMC11791394; doi:10.1002/ar.25553)
Supplement: Supplementary file 1 — Appendix A: Supporting information. [file AR-308-946-s001.zip › Appendix/README.txt]

Analyses-Example script.R script provided to perform the example analyses

compare.dfa.R compare.dfa function. The function save a pfd fine in your directory

example data.rda data example

phylo.fda.vK.R Motani and Schmitz 2011 functions to perform phylo.FDA
