# Supplementary material for: Three‐dimensional geometric morphometric analyses of humerus ecomorphology: New perspectives for paleohabitat reconstruction in carnivorans and ungulates
Source: Anat Rec (Hoboken). 2024 Aug 9;308(3):946–74. doi: 10.1002/ar.25553 (PMC11791394; doi:10.1002/ar.25553)
Supplement: Supplementary file 2 — Appendix B: Supporting information. [file AR-308-946-s002.R]

library(geomorph)
library(caper)
library(Morpho)
library(ape)
library(geiger)
library(phytools)
library(MASS)
library(mda)

setwd("your path")

load(paste(getwd(), "/example data.rda", sep=""))


# data description --------------------------------------------------------

#coords: alligned coordinates compute using gpagen function
#C.size: ln Centroid size
#tree: phylogenetic tree for all species
#tree.habitat: phylogenetic tree for living species
#habitat: habitat category including open, mixed, and closed species
#habitat1: factorized habitat category
#s.dummy.habitat: dummy habitat category


# Compute traditional PCA -------------------------------------------------
PCA <- gm.prcomp(coords)
PCA$x->PCs
plot(PCs[,1:2])
text(PCs[,1:2], rownames(PCs), cex=0.5)


# Load compare.dfa and phylo.fda package ----------------------------------
source(paste(getwd(), "/compare.dfa.R", sep=""))
source(paste(getwd(), "/phylo.fda.vK.R", sep=""))


# Select traditional Pcs which significantly predicted habitat type --------
PCs[which(rownames(PCs)%in%tree.habitat$tip.label),]->HPCs.habitat
C.size[which(names(C.size)%in%tree.habitat$tip.label)]->HC.size

geomorph.data.frame(coordsH=HPCs.habitat, Csize=as.numeric(HC.size),hab=habitat ,treeH=tree.habitat)->df.tPCs

data.frame(Species=rownames(HPCs.habitat), HPCs.habitat, habitat=s.dummy.habitat)->data.habitat
phy.habitat<-comparative.data(tree.habitat,data.habitat,names.col="Species")

pgls.habitat.res<-list()
for(i in 1:dim(s.dummy.habitat)[2]){
  print(i)
  
  pgls.habitat.res2<-list()
  
  for(k in 1:dim(HPCs.habitat)[2]){
    summary(pgls(phy.habitat$data[,dim(HPCs.habitat)[2]+i]~phy.habitat$data[,k], data=phy.habitat, lambda = "ML"))->pgls.habitat.res2[[k]]
  }
  pgls.habitat.res2->pgls.habitat.res[[i]]
}

HPCs.habitat[,sort(unique(c(which(do.call(rbind,lapply(lapply(pgls.habitat.res[[1]],"[[", 5), function(x) x[2,4]))<0.05),
                         which(do.call(rbind,lapply(lapply(pgls.habitat.res[[2]],"[[", 5), function(x) x[2,4]))<0.05),
                         which(do.call(rbind,lapply(lapply(pgls.habitat.res[[3]],"[[", 5), function(x) x[2,4]))<0.05))))]->PPC.habitat

# Compare phylogenetic FDA using traditional selected PCs ----------------------

compare.dfa(PPC.habitat, habitat,pri=lda(PPC.habitat,habitat1)$prior, tree.habitat, 
         nsim=100, filename = "phylo.fda.tselPCs")->phylo.fda.tselPCs
phylo.fda.tselPCs$data.real
phylo.fda.tselPCs$general.statistics

# Compare DFA using traditional selected PCs -----------------------------------
compare.dfa(PPC.habitat,habitat,nsim=100, pri=lda(PPC.habitat,habitat1)$prior ,
         filename = "dfa.tselPCs")->dfa.tselPCs
dfa.tselPCs$data.real
dfa.tselPCs$general.statistics

# Compare phylogenetic FDA using 95% traditional PCs ----------------------
summary(PCA)->summ.PCA
which(round(t(summ.PCA$PC.summary)[,3],2)==0.95)[1]

compare.dfa(HPCs.habitat[,1:17],pri=lda(HPCs.habitat[,1:17],habitat1)$prior, 
         habitat, tree.habitat, nsim=100, filename = "phylo.fda.t95PCs")->phylo.fda.t95PCs
phylo.fda.t95PCs$data.real
phylo.fda.t95PCs$general.statistics

compare.dfa(HPCs.habitat[,1:17],pri=lda(HPCs.habitat[,1:17],habitat1)$prior, 
         habitat, nsim=100, filename = "dfa.t95PCs")->dfa.t95PCs
dfa.t95PCs$data.real
dfa.t95PCs$general.statistics
