# Supplementary material for: Three‐dimensional geometric morphometric analyses of humerus ecomorphology: New perspectives for paleohabitat reconstruction in carnivorans and ungulates
Source: Anat Rec (Hoboken). 2024 Aug 9;308(3):946–74. doi: 10.1002/ar.25553 (PMC11791394; doi:10.1002/ar.25553)
Supplement: Supplementary file 3 — Appendix C: Supporting information. [file AR-308-946-s004.R]

#' @title Functional discriminat analyses comparison
#' @description compare.dfa function tests the power of the discriminant models 
#' #' @usage
#' compare.dfa(dataL,groupL,treeL=NULL,nsim=100, pri=c(0.1427,0.5864,0.2709), filename)
#' 
#' @param dataL= continuous varible for living species.
#' @param groupL= categorical variable.
#' @param nsim= number of simulations.
#' @param treeL= phylogenetic tree of class phylo. When the tree is used the function automatically test the phylo.fda.
#' @param pri= priors. Default are priors suggested by Motani and Schmitz 2011
#' @param filename= the name of the plot that the function automatically save in the working directory.


compare.dfa<-function(dataL,groupL,treeL=NULL,nsim=100, pri=c(0.1427,0.5864,0.2709), filename){
  require(mda)
  require(MASS)
  require(geiger)
  
  if (!is.null(treeL)) {
    #### real - all preditors
    optLambda(dataL,groupL,treeL,idc="ecology",sstep=0.01,srange=c(0,1), plot=FALSE)->optLLT
    optLLT$optlambda[1,]->optLL1T
    phylo.fda(dataL,groupL,treeL,val=optLL1T,priin=pri)->p.fdaT
    data.frame(prd=p.fdaT$prd,obs=groupL)->ppccT
    length(which(ppccT[,1]==ppccT[,2]))/dim(ppccT)[1]*100->correct.classT
    
    
    1/length(unique(groupL))*100->cce
    (Ntip(treeL)-((Ntip(treeL)*cce)/100))->ex.corr
    
    TAU.R<-((ex.corr-(Ntip(treeL)-sum(diag(p.fdaT$confusion))))/ex.corr)
    
    
    #### real - preditors reduction
    correct.class<-TAU.red<-array()
    optLL.res<-phylo.fda.res<-list()
    
    if(dim(dataL)[2] %% 2 == 0){
      rev(seq(2, (ncol(dataL)-2), by=2))->nn} else rev(seq(2, (ncol(dataL)-1), by=2))->nn
    
    for(i in 1:length(nn)){
      optLambda(dataL[,1:nn[i]],groupL,treeL,idc="ecology",sstep=0.01,srange=c(0,1))->optLL->optLL.res[[i]]
      optLL$optlambda[1,]->optLL1
      phylo.fda(dataL[,1:nn[i]],groupL,treeL,val=optLL1,priin=pri)->p.fda->phylo.fda.res[[i]]
      data.frame(prd=p.fda$prd,obs=groupL)->ppcc
      length(which(ppcc[,1]==ppcc[,2]))/dim(ppcc)[1]*100->correct.class[i]
      
      ((ex.corr-(Ntip(treeL)-sum(diag(phylo.fda.res[[i]]$confusion))))/ex.corr)->TAU.red[i]
    }
    
    
    ### simulations
    TAU.S.red<-phylo.fda.res.S.red<-list()
    optLL.res.S.red<-correct.class.S.red<- matrix(ncol=nsim, nrow = length(nn)) 
    correct.class.S<-optLL.res.S<-phylo.fda.res.S<-list() 
    TAU.S<-simil<-array()
    
    for(k in 1:nsim){
      print(k)
      phylo.fda.res.S2<-list()  #optLL.res.S2<-
      TAU.S.red2<-array()
      groupL[sample(1:Ntip(treeL))]->groupS
      data.frame(groupL,groupS)->group.ran
      length(which(group.ran[,1]==group.ran[,2]))/dim(group.ran)[1]*100->simil[k]
      
      optLambda(dataL,groupS,treeL,idc="ecology",sstep=0.01,srange=c(0,1))->optLL.S->optLL.res.S[[k]]
      optLL.S$optlambda[1,]->optLL1.S
      phylo.fda(dataL,groupS,treeL,val=optLL1.S,priin=pri)->p.fda.S->phylo.fda.res.S[[k]]
      data.frame(prd=p.fda.S$prd,obs=groupS)->ppcc.S
      length(which(ppcc.S[,1]==ppcc.S[,2]))/dim(ppcc.S)[1]*100->correct.class.S[k]
      ((ex.corr-(Ntip(treeL)-sum(diag(phylo.fda.res.S[[k]]$confusion))))/ex.corr)->TAU.S[k]
      
      for(i in 1:length(nn)){
        optLambda(dataL[,1:nn[i]],groupS,treeL,idc="ecology",sstep=0.01,srange=c(0,1))->optLL.S.red
        optLL.S.red$optlambda[1,]->optLL1.S.red->optLL.res.S.red[i,k]
        phylo.fda(dataL[,1:nn[i]],groupS,treeL,val=optLL1.S.red,priin=pri)->p.fda.S.red->phylo.fda.res.S2[[i]]
        data.frame(prd=p.fda.S.red$prd,obs=groupS)->ppcc.S.red
        length(which(ppcc.S.red[,1]==ppcc.S.red[,2]))/dim(ppcc.S.red)[1]*100->correct.class.S.red[i,k]
        
        ((ex.corr-(Ntip(treeL)-sum(diag(phylo.fda.res.S2[[i]]$confusion))))/ex.corr)->TAU.S.red2[i]
      } 
      
      phylo.fda.res.S2->phylo.fda.res.S.red[[k]]
      #optLL.res.S2->optLL.res.S.red[[k]]
      TAU.S.red2->TAU.S.red[[k]]
    }
    
    data.frame(nub.of.pred=c(ncol(dataL),nn),cross.val.perc=c(correct.classT,correct.class),
               TAU=c(TAU.R,TAU.red)*100,lambda=c(optLL1T,sapply(optLL.res,"[[", 1)) )->plot.Real
    rbind(unlist(correct.class.S),correct.class.S.red)->sim.data
    rownames(sim.data)<-c(ncol(dataL),nn)
    colnames(sim.data)<-seq(1:nsim)
    
    data.frame(nub.of.pred=c(ncol(dataL),nn),t(apply(sim.data,1,quantile, c(0.25,0.5,0.95))))->plot.Sims
    t(data.frame(TAU.S,do.call(rbind,TAU.S.red)))->TAUsims.data
    rownames(TAUsims.data)<-c(ncol(dataL),nn)
    colnames(TAUsims.data)<-seq(1:nsim)
    data.frame(nub.of.pred=c(ncol(dataL),nn),(t(apply(TAUsims.data,1,quantile, c(0.25,0.5,0.95))))*100)->plotTAUsims
    
    rbind(t(sapply(optLL.res.S, "[[",1)) , optLL.res.S.red)->dat.lambda
    apply(dat.lambda,1,quantile,c(0.25,0.5,0.95))->lambda.CI
    
    
    real.p.hr<-array()
    real.p.tau<-array()
    for(i in 1:dim(plot.Real)[1]){
      
      rank(c(plot.Real$cross.val.perc[i],sim.data[i,-1]))[1]/nsim->real.p.hr[i]
      rank(c(plot.Real$TAU[i],(TAUsims.data[i,-1]*100)))[1]/nsim->real.p.tau[i]
      }
    
    mean(real.p.hr)->hit.rate.pvalues
    mean(real.p.tau)->TAU.pvalues
    
    # (rank(c(mean(plot.Real$cross.val.perc),sim.data[1,-1]))[1]/nsim)->hit.rate.pvalues
    # print(hit.rate.pvalues)
    # 
    # (rank(c(mean(plot.Real$TAU),(TAUsims.data[1,-1]*100)))[1]/nsim)->TAU.pvalues
    # print(TAU.pvalues)
    
    
    
    mean(plot.Real$cross.val.perc)-mean(plot.Sims$X95.)->mean.diff.hit.rate
    mean(plot.Real$TAU)-mean(plotTAUsims$X95.)->mean.diff.TAU
    
    data.frame(c(mean.diff.hit.rate,mean.diff.TAU),c(hit.rate.pvalues,TAU.pvalues))->p.tot
    rownames(p.tot)<-c("hit.rate","TAU")
    colnames(p.tot)<-c("mean.difference", "p.value")
    
    
    if((min(c(plot.Real$TAU,plot.Sims$X25.,plotTAUsims$X25.))-0.5)>0) ylimit<- c(-0.5,100) else ylimit<-c(min(c(plot.Real$TAU,plot.Sims$X25.,plotTAUsims$X25.))-0.5,100)
    ##########################################################################################################################
    par(mfrow=c(2,2), mar=c(5, 4, 1, 2))
    plot(plot.Real[,1],plot.Real[,2], type="l", ylim=c(0,100),xlim=rev(range(plot.Real$nub.of.pred)),
         ylab="hit rate (%)", xlab="number of predictors",lwd=3,xaxt='n')
    axis(1,at =plot.Real$nub.of.pred)
    
    points(plot.Sims[,1],plot.Sims[,2], type="l", col="grey", lty=3,lwd=3)
    points(plot.Sims[,1],plot.Sims[,3], type="l", col="grey",lwd=3)
    points(plot.Sims[,1],plot.Sims[,4], type="l", col="grey", lty=3,lwd=3)
    abline(h=(Ntip(treeL)/length(unique(groupL))),lty=3,lwd=3, col="red")
    text(x=rev(range(plot.Real$nub.of.pred))[1],y=(Ntip(treeL)/length(unique(groupL)))-3, "Expected by chance", pos=4)
    
    plot(plot.Real$nub.of.pred,plot.Real$TAU, type="l", ylim=ylimit,xlim=rev(range(plot.Real$nub.of.pred)),
         ylab="TAU (%)", xlab="number of predictors",lwd=3,xaxt='n')
    axis(1,at =plot.Real$nub.of.pred)
    points(plotTAUsims[,1],plotTAUsims[,2], type="l", col="grey", lty=3,lwd=3)
    points(plotTAUsims[,1],plotTAUsims[,3], type="l", col="grey",lwd=3)
    points(plotTAUsims[,1],plotTAUsims[,4], type="l", col="grey", lty=3,lwd=3)
    abline(h=0,lty=3,lwd=2, col="red")
    legend("topright", c("Real", "Simulated", "95% CI"), col=c("black", "grey", "grey"), lty = c(1, 1,3), lwd = 3)
    text(x=rev(range(plot.Real$nub.of.pred))[1],y=2, "Expected by chance", pos=4)
    
    plot(plot.Real$nub.of.pred,plot.Real$lambda,xlim=rev(c(range(plot.Real$nub.of.pred))),
         ylim=c(min(c(lambda.CI[1,],plot.Real$lambda)),max(c(lambda.CI[3,],plot.Real$lambda))),type="l", ylab="lambda", xlab="number of predictors",lwd=3,xaxt='n')
    axis(1,at =plot.Real$nub.of.pred)
    points(plot.Real$nub.of.pred,lambda.CI[1,], type="l", col="grey", lty=3,lwd=3)
    points(plot.Real$nub.of.pred,lambda.CI[2,], type="l", col="grey",lwd=3)
    points(plot.Real$nub.of.pred,lambda.CI[3,], type="l", col="grey", lty=3,lwd=3)
    
    plot(seq(1:nsim),simil,type="l",ylim=c(0,100), ylab="similarity", xlab="number of simulation",lwd=3)
    abline(h=50,lty=3,lwd=3, col="red")
    
    ##############################################################################################################    
    pdf(file=paste(paste(getwd(),filename, sep="/"),".pdf", sep=""))
    par(mfrow=c(2,2), mar=c(5, 4, 1, 2))
    plot(plot.Real[,1],plot.Real[,2], type="l", ylim=c(0,100),xlim=rev(range(plot.Real$nub.of.pred)),
         ylab="hit rate (%)", xlab="number of predictors",lwd=3,xaxt='n')
    axis(1,at =plot.Real$nub.of.pred)
    
    points(plot.Sims[,1],plot.Sims[,2], type="l", col="grey", lty=3,lwd=3)
    points(plot.Sims[,1],plot.Sims[,3], type="l", col="grey",lwd=3)
    points(plot.Sims[,1],plot.Sims[,4], type="l", col="grey", lty=3,lwd=3)
    abline(h=(Ntip(treeL)/length(unique(groupL))),lty=3,lwd=3, col="red")
    text(x=rev(range(plot.Real$nub.of.pred))[1],y=(Ntip(treeL)/length(unique(groupL)))-3, "Expected by chance", pos=4)
    
    plot(plot.Real$nub.of.pred,plot.Real$TAU, type="l", ylim=ylimit,xlim=rev(range(plot.Real$nub.of.pred)),
         ylab="TAU (%)", xlab="number of predictors",lwd=3,xaxt='n')
    axis(1,at =plot.Real$nub.of.pred)
    points(plotTAUsims[,1],plotTAUsims[,2], type="l", col="grey", lty=3,lwd=3)
    points(plotTAUsims[,1],plotTAUsims[,3], type="l", col="grey",lwd=3)
    points(plotTAUsims[,1],plotTAUsims[,4], type="l", col="grey", lty=3,lwd=3)
    abline(h=0,lty=3,lwd=2, col="red")
    legend("topright", c("Real", "Simulated", "95% CI"), col=c("black", "grey", "grey"), lty = c(1, 1,3), lwd = 3)
    text(x=rev(range(plot.Real$nub.of.pred))[1],y=2, "Expected by chance", pos=4)
    
    plot(plot.Real$nub.of.pred,plot.Real$lambda,xlim=rev(c(range(plot.Real$nub.of.pred))),
         ylim=c(min(c(lambda.CI[1,],plot.Real$lambda)),max(c(lambda.CI[3,],plot.Real$lambda))),type="l", ylab="lambda", xlab="number of predictors",lwd=3,xaxt='n')
    axis(1,at =plot.Real$nub.of.pred)
    points(plot.Real$nub.of.pred,lambda.CI[1,], type="l", col="grey", lty=3,lwd=3)
    points(plot.Real$nub.of.pred,lambda.CI[2,], type="l", col="grey",lwd=3)
    points(plot.Real$nub.of.pred,lambda.CI[3,], type="l", col="grey", lty=3,lwd=3)
    
    plot(seq(1:nsim),simil,type="l",ylim=c(0,100), ylab="similarity", xlab="number of simulation",lwd=3)
    abline(h=50,lty=3,lwd=3, col="red")
    dev.off()
    #######################################################################################################
    
    names(simil)<-seq(1:nsim)
    res<-list()
    #res$lambda.real<-data.frame(nub.of.pred=c(ncol(dataL),nn), lambda=c(optLL1T,sapply(optLL.res, "[[",1)))
    colnames(plot.Real)[2]<-"hit.rate"
    data.frame(plot.Real[,1:2],p.value.hit.rate=real.p.hr,TAU=plot.Real[,3],p.value.TAU=real.p.tau,lambda=plot.Real$lambda)->plot.Real
    res$data.real<-plot.Real
    res$general.statistics<-p.tot
    res$sim.group.similarity<-simil
    res$sims.hit.rate.CI<-plot.Sims
    res$sims.TAU.CI<-plotTAUsims
    return(res)
    
  }else{
    #### real - all preditors
    lda(groupL~dataL, CV=TRUE)->p.fdaT
    data.frame(prd=p.fdaT$class,obs=groupL)->ppccT
    length(which(ppccT[,1]==ppccT[,2]))/dim(ppccT)[1]*100->correct.classT
    
    
    1/length(unique(groupL))*100->cce
    (nrow(dataL)-((nrow(dataL)*cce)/100))->ex.corr
    
    TAU.R<-((ex.corr-(nrow(dataL)-length(which(ppccT[,1]==ppccT[,2]))))/ex.corr)
    
    
    #### real - preditors reduction
    correct.class<-TAU.red<-array() 
    phylo.fda.res<-list()
    
    if(dim(dataL)[2] %% 2 == 0){
      rev(seq(2, (ncol(dataL)-2), by=2))->nn}else rev(seq(2, (ncol(dataL)-1), by=2))->nn
    
    for(i in 1:length(nn)){
      lda(groupL~dataL[,1:nn[i]], CV=TRUE)->p.fda->phylo.fda.res[[i]]
      data.frame(prd=p.fda$class,obs=groupL)->ppcc
      length(which(ppcc[,1]==ppcc[,2]))/dim(ppcc)[1]*100->correct.class[i]
      
      ((ex.corr-(nrow(dataL)-length(which(ppcc[,1]==ppcc[,2]))))/ex.corr)->TAU.red[i]
    }
    
    
    ### simulations
    TAU.S.red<-phylo.fda.res.S.red<-list()
    correct.class.S.red<- matrix(ncol=nsim, nrow = length(nn)) 
    correct.class.S<-phylo.fda.res.S<-list() 
    TAU.S<-simil<-array()
    
    for(k in 1:nsim){
      print(k)
      phylo.fda.res.S2<-list()  
      TAU.S.red2<-array()
      groupL[sample(1:nrow(dataL))]->groupS
      data.frame(groupL,groupS)->group.ran
      length(which(group.ran[,1]==group.ran[,2]))/dim(group.ran)[1]*100->simil[k]
      
      lda(groupS~dataL, CV=TRUE)->p.fda.S->phylo.fda.res.S[[k]]
      data.frame(prd=p.fda.S$class,obs=groupS)->ppcc.S
      length(which(ppcc.S[,1]==ppcc.S[,2]))/dim(ppcc.S)[1]*100->correct.class.S[k]
      ((ex.corr-(nrow(dataL)-length(which(ppcc.S[,1]==ppcc.S[,2]))))/ex.corr)->TAU.S[k]
      
      for(i in 1:length(nn)){
        lda(groupS~dataL[,1:nn[i]], CV=TRUE)->p.fda.S.red->phylo.fda.res.S2[[i]]
        data.frame(prd=p.fda.S.red$class,obs=groupS)->ppcc.S.red
        length(which(ppcc.S.red[,1]==ppcc.S.red[,2]))/dim(ppcc.S.red)[1]*100->correct.class.S.red[i,k]
        
        ((ex.corr-(nrow(dataL)-length(which(ppcc.S.red[,1]==ppcc.S.red[,2]))))/ex.corr)->TAU.S.red2[i]
      } 
      
      phylo.fda.res.S2->phylo.fda.res.S.red[[k]]
      #optLL.res.S2->optLL.res.S.red[[k]]
      TAU.S.red2->TAU.S.red[[k]]
    }
    
    data.frame(nub.of.pred=c(ncol(dataL),nn),cross.val.perc=c(correct.classT,correct.class),
               TAU=c(TAU.R,TAU.red)*100)->plot.Real
    rbind(unlist(correct.class.S),correct.class.S.red)->sim.data
    rownames(sim.data)<-c(ncol(dataL),nn)
    colnames(sim.data)<-seq(1:nsim)
    
    data.frame(nub.of.pred=c(ncol(dataL),nn),t(apply(sim.data,1,quantile, c(0.25,0.5,0.95))))->plot.Sims
    
    t(data.frame(TAU.S,do.call(rbind,TAU.S.red)))->TAUsims.data
    rownames(TAUsims.data)<-c(ncol(dataL),nn)
    colnames(TAUsims.data)<-seq(1:nsim)
    data.frame(nub.of.pred=c(ncol(dataL),nn),(t(apply(TAUsims.data,1,quantile, c(0.25,0.5,0.95))))*100)->plotTAUsims
    
    
    if((min(c(plot.Real$TAU,plot.Sims$X25.,plotTAUsims$X25.))-0.5)>0) ylimit<- c(-0.5,100) else ylimit<-c(min(c(plot.Real$TAU,plot.Sims$X25.,plotTAUsims$X25.))-0.5,100)
    
    par(mfrow=c(2,2), mar=c(5, 4, 1, 2))
    plot(plot.Real[,1],plot.Real[,2], type="l", ylim=c(0,100),xlim=rev(range(plot.Real$nub.of.pred)),
         ylab="hit rate (%)", xlab="number of predictors",lwd=3,xaxt='n')
    axis(1,at =plot.Real$nub.of.pred)
    points(plot.Sims[,1],plot.Sims[,2], type="l", col="grey", lty=3,lwd=3)
    points(plot.Sims[,1],plot.Sims[,3], type="l", col="grey",lwd=3)
    points(plot.Sims[,1],plot.Sims[,4], type="l", col="grey", lty=3,lwd=3)
    abline(h=(nrow(dataL)/length(unique(groupL))),lty=3,lwd=3, col="red")
    text(x=rev(range(plot.Real$nub.of.pred))[1],y=(nrow(dataL)/length(unique(groupL)))-3, "Expected by chance", pos=4)
    
    plot(plot.Real$nub.of.pred,plot.Real$TAU, type="l", ylim=ylimit,xlim=rev(range(plot.Real$nub.of.pred)),
         ylab="TAU (%)", xlab="number of predictors",lwd=3,xaxt='n')
    axis(1,at =plot.Real$nub.of.pred)
    points(plotTAUsims[,1],plotTAUsims[,2], type="l", col="grey", lty=3,lwd=3)
    points(plotTAUsims[,1],plotTAUsims[,3], type="l", col="grey",lwd=3)
    points(plotTAUsims[,1],plotTAUsims[,4], type="l", col="grey", lty=3,lwd=3)
    abline(h=0,lty=3,lwd=2, col="red")
    legend("topright", c("Real", "Simulated", "95% CI"), col=c("black", "grey", "grey"), lty = c(1, 1,3), lwd = 3)
    text(x=rev(range(plot.Real$nub.of.pred))[1],y=2, "Expected by chance", pos=4)
    
    plot(seq(1:nsim),simil,type="l",ylim=c(0,100), ylab="similarity", xlab="number of simulation",lwd=3)
    abline(h=50,lty=3,lwd=3, col="red")
    
    
    pdf(file=paste(paste(getwd(),filename, sep="/"),".pdf", sep=""))
    par(mfrow=c(2,2), mar=c(5, 4, 1, 2))
    plot(plot.Real[,1],plot.Real[,2], type="l", ylim=c(0,100),xlim=rev(range(plot.Real$nub.of.pred)),
         ylab="hit rate (%)", xlab="number of predictors",lwd=3,xaxt='n')
    axis(1,at =plot.Real$nub.of.pred)
    points(plot.Sims[,1],plot.Sims[,2], type="l", col="grey", lty=3,lwd=3)
    points(plot.Sims[,1],plot.Sims[,3], type="l", col="grey",lwd=3)
    points(plot.Sims[,1],plot.Sims[,4], type="l", col="grey", lty=3,lwd=3)
    abline(h=(nrow(dataL)/length(unique(groupL))),lty=3,lwd=3, col="red")
    text(x=rev(range(plot.Real$nub.of.pred))[1],y=(nrow(dataL)/length(unique(groupL)))-3, "Expected by chance", pos=4)
    
    plot(plot.Real$nub.of.pred,plot.Real$TAU, type="l", ylim=ylimit,xlim=rev(range(plot.Real$nub.of.pred)),
         ylab="TAU (%)", xlab="number of predictors",lwd=3,xaxt='n')
    axis(1,at =plot.Real$nub.of.pred)
    points(plotTAUsims[,1],plotTAUsims[,2], type="l", col="grey", lty=3,lwd=3)
    points(plotTAUsims[,1],plotTAUsims[,3], type="l", col="grey",lwd=3)
    points(plotTAUsims[,1],plotTAUsims[,4], type="l", col="grey", lty=3,lwd=3)
    abline(h=0,lty=3,lwd=2, col="red")
    legend("topright", c("Real", "Simulated", "95% CI"), col=c("black", "grey", "grey"), lty = c(1, 1,3), lwd = 3)
    text(x=rev(range(plot.Real$nub.of.pred))[1],y=2, "Expected by chance", pos=4)
    
    plot(seq(1:nsim),simil,type="l",ylim=c(0,100), ylab="similarity", xlab="number of simulation",lwd=3)
    abline(h=50,lty=3,lwd=3, col="red")
    dev.off()
    
    real.p.hr<-array()
    real.p.tau<-array()
    for(i in 1:dim(plot.Real)[1]){
      rank(c(plot.Real$cross.val.perc[i],sim.data[i,-1]))[1]/nsim->real.p.hr[i]
      rank(c(plot.Real$TAU[i],(TAUsims.data[i,-1]*100)))[1]/nsim->real.p.tau[i]
    }
    
    mean(real.p.hr)->hit.rate.pvalues
    mean(real.p.tau)->TAU.pvalues
    
    # (rank(c(mean(plot.Real$cross.val.perc),sim.data[1,-1]))[1]/nsim)->hit.rate.pvalues
    # print(hit.rate.pvalues)
    # 
    # (rank(c(mean(plot.Real$TAU),(TAUsims.data[1,-1]*100)))[1]/nsim)->TAU.pvalues
    # print(TAU.pvalues)
    
    mean(plot.Real$cross.val.perc)-mean(plot.Sims$X95.)->mean.diff.hit.rate
    mean(plot.Real$TAU)-mean(plotTAUsims$X95.)->mean.diff.TAU
    
    data.frame(c(mean.diff.hit.rate,mean.diff.TAU),c(hit.rate.pvalues,TAU.pvalues))->p.tot
    rownames(p.tot)<-c("hit.rate","TAU")
    colnames(p.tot)<-c("mean.difference", "p.value")
    
    
    names(simil)<-seq(1:nsim)
    res<-list()
    #res$lambda.real<-data.frame(nub.of.pred=c(ncol(dataL),nn), lambda=c(optLL1T,sapply(optLL.res, "[[",1)))
    colnames(plot.Real)[2]<-"hit.rate"
    data.frame(plot.Real[,1:2],p.value.hit.rate=real.p.hr,TAU=plot.Real[,3],p.value.TAU=real.p.tau)->plot.Real
    res$data.real<-plot.Real
    res$general.statistics<-p.tot
    res$sim.group.similarity<-simil
    res$sims.hit.rate.CI<-plot.Sims
    res$sims.TAU.CI<-plotTAUsims
    
    return(res)
  }
}
